# Supplementary material for: Survival and Treatment of Lung Cancer in Taiwan between 2010 and 2016
Source: J Clin Med. 2021 Oct 12;10(20):4675. doi: 10.3390/jcm10204675 (PMC8540538; doi:10.3390/jcm10204675)
Supplement: Supplementary file 1 [file jcm-10-04675-s001.zip]

Archive with 3 entries (2 files):
- jcm-1393855-supplementary/
- jcm-1393855-supplementary/Supplement data.pdf
- jcm-1393855-supplementary/Supplement figure S1.pptx
